# Supplementary material for: End-Stage Renal Disease Causes Skewing in the TCR Vβ-Repertoire Primarily within CD8+ T Cell Subsets
Source: Front Immunol. 2017 Dec 15;8:1826. doi: 10.3389/fimmu.2017.01826 (PMC5736542; doi:10.3389/fimmu.2017.01826)
Supplement: Supplementary file 1 [file Data_Sheet_1.xlsx]

## Sheet: Blad1
Template for calculating the Gini-TCR index using % of TCR Vb-families within CD3+ T cells of patient 1					*copy/paste arranged % of 24 TCR Vbeta families colored blue into pink section )
TCR family	%	arrange % of all 24 Vbeta families from low to high			% TCR Vbeta usage *	Ranked (corrected to 100%)	Cumulative	Lorentz Surface Calculation
Vb1	2.92	0.36			0.36	0.511945	0.511945	2.13311
Vb2	7.6	0.67			0.67	0.952787	1.46473	4.11808
Vb3	3.21	0.72			0.72	1.02389	2.48862	8.23616
Vb4	2.04	1.07			1.07	1.52162	4.01024	13.5393
Vb5.1	5.57	1.28			1.28	1.82025	5.83049	20.5015
Vb5.2	0.67	1.58			1.58	2.24687	8.07736	28.9747
Vb5.3	1.28	2.04			2.04	2.90102	10.9784	39.6995
Vb7.1	2.59	2.06			2.06	2.92947	13.9078	51.8463
Vb7.2	0.36	2.12			2.12	3.01479	16.9226	64.2302
Vb8	4.61	2.38			2.38	3.38453	20.3072	77.5621
Vb9	3.58	2.59			2.59	3.68316	23.9903	92.2865
Vb11	5.46	2.61			2.61	3.7116	27.7019	107.692
Vb12	3.24	2.92			2.92	4.15245	31.8544	124.076
Vb13.1	2.98	2.98			2.98	4.23777	36.0922	141.555
Vb13.2	3.49	3.21			3.21	4.56485	40.657	159.894
Vb13.6	1.58	3.24			3.24	4.60751	45.2645	179.003
Vb14	2.61	3.49			3.49	4.96303	50.2275	198.942
Vb16	1.07	3.58			3.58	5.09101	55.3185	219.888
Vb17	4.54	3.64			3.64	5.17634	60.4949	241.278
Vb18	2.38	4.54			4.54	6.4562	66.9511	265.512
Vb20	2.12	4.61			4.61	6.55575	73.5068	292.621
Vb21.3	2.06	5.46			5.46	7.76451	81.2713	322.454
Vb22	3.64	5.57			5.57	7.92093	89.1923	355.132
Vb23	0.72	7.6			7.6	10.8077	100	394.151
						Sum	70.32	3405.33
						100% Correction Factor	1.42207	1594.67
						Gini-TCR skewing index		31.8935
